# Supplementary material for: The Causal Effects of Lipid Profiles on Sleep Apnea
Source: Front Nutr. 2022 Jun 21;9:910690. doi: 10.3389/fnut.2022.910690 (PMC9253611; doi:10.3389/fnut.2022.910690)
Supplement: Supplementary Table 1 — Removal of single nucleotide polymorphisms (SNPs) associated with potential confounders. [file Table_1.xlsx]

## Sheet: Sheet1
			Potential confounders
chr	SNP	Traits	Obesity	body mass index	Whole body fat mass	Body fat percentage	Weight	No searching results
1	rs11206374	triglyceride		√	√		√
1	rs1009590	triglyceride						√
1	rs10631642	triglyceride						√
1	rs11122450	triglyceride		√		√
1	rs1938566	triglyceride				√
1	rs11118310	triglyceride			√	√
2	rs954244	triglyceride		√
2	rs13389219	triglyceride		√	√	√
2	rs2943645	triglyceride		√	√	√
2	rs1420384	triglyceride		√	√	√	√
2	rs62135012	triglyceride		√	√	√
3	rs62271373	triglyceride				√
3	rs684773	triglyceride		√
3	rs9831084	triglyceride				√
3	rs10513688	triglyceride		√
3	rs11185542	triglyceride		√			√
4	rs2237029	triglyceride		√
4	rs71603401	triglyceride			√	√	√
4	rs13118477	triglyceride			√	√
4	rs13107325	triglyceride		√	√	√	√
5	rs55646464	triglyceride		√	√
5	rs970069	triglyceride		√
5	rs4976033	triglyceride			√	√
5	rs13354321	triglyceride		√	√	√
5	rs325485	triglyceride		√	√	√	√
6	rs998584	triglyceride		√	√	√
6	rs6916318	triglyceride		√
7	rs35140741	triglyceride					√
7	rs2240466	triglyceride			√
7	rs1799831	triglyceride		√	√
8	rs3808477	triglyceride		√	√	√	√
9	rs10797119	triglyceride		√	√	√	√
9	rs10811662	triglyceride		√
10	rs10822163	triglyceride		√
11	rs499293	triglyceride			√		√
11	rs11030107	triglyceride		√	√		√
12	rs10773049	triglyceride		√	√	√	√
12	rs10773000	triglyceride			√
12	rs7134375	triglyceride		√
12	rs4765148	triglyceride			√
13	rs11274835	triglyceride					√
13	rs9584870	triglyceride			√	√
16	rs2937124	triglyceride		√	√	√
16	rs3814883	triglyceride		√	√	√	√
16	rs2925979	triglyceride		√
17	rs60856912	triglyceride		√	√	√	√
17	rs11078597	triglyceride		√
17	rs7215055	triglyceride			√
18	rs11664106	triglyceride				√
18	rs7239575	triglyceride		√	√	√	√
18	rs2187114	triglyceride		√	√	√
18	rs921971	triglyceride		√	√	√
19	rs62117489	triglyceride					√
20	rs149142833	triglyceride			√
20	rs6028716	triglyceride			√		√
21	rs394872	triglyceride		√		√	√
21	rs6517522	triglyceride		√	√	√
22	rs2267373	triglyceride			√	√
1	rs3768321	HDL		√	√
1	rs3747973	HDL			√
1	rs61748951	HDL		√	√
1	rs12740811	HDL		√
1	rs2281718	HDL				√
1	rs12046972	HDL			√	√
2	rs7583067	HDL		√	√
2	rs17713879	HDL		√
2	rs2362541	HDL		√	√	√
2	rs13389219	HDL		√	√	√
2	rs1446585	HDL		√	√	√
2	rs1047891	HDL		√	√
2	rs2943645	HDL		√	√	√
3	rs13097947	HDL		√
3	rs6765484	HDL		√	√	√
3	rs1225053	HDL		√	√	√
3	rs62271373	HDL				√
3	rs10513801	HDL		√	√
4	rs71603401	HDL			√
4	rs13107325	HDL		√	√
5	rs2307111	HDL			√
5	rs2963468	HDL		√	√
5	rs454968	HDL			√
5	rs286965	HDL		√		√
5	rs9327468	HDL			√	√
5	rs2339234	HDL		√	√	√
6	rs2814982	HDL		√	√	√	√
6	rs968050	HDL		√	√	√	√
7	rs7794796	HDL				√
8	rs6469605	HDL		√	√		√
9	rs7036107	HDL		√	√	√
9	rs12686780	HDL			√
10	rs34045894	HDL		√	√	√	√
10	rs7924036	HDL		√
10	rs2068888	HDL				√
11	rs61884005	HDL			√		√
11	rs17309930	HDL		√	√	√
11	rs4930352	HDL			√	√
12	rs3184504	HDL		√			√
12	rs71445274	HDL						√
12	rs11171710	HDL		√
14	rs8014289	HDL				√
15	rs1601934	HDL						√
16	rs3814883	HDL		√	√	√	√
16	rs12921195	HDL						√
16	rs9933509	HDL		√	√		√
17	rs34138141	HDL		√	√		√
17	rs3027167	HDL		√
18	rs73455693	HDL		√	√	√	√
18	rs2435307	HDL		√	√		√
18	rs11664369	HDL		√	√		√
19	rs429358	HDL		√	√	√	√
19	rs62102718	HDL			√		√
20	rs6142206	HDL			√		√
20	rs76602912	HDL			√
21	rs407133	HDL		√		√
22	rs133015	HDL			√	√	√
2	rs7562734	LDL		√			√
2	rs4954192	LDL			√	√
2	rs2287622	LDL						√
3	rs3732359	LDL		√	√		√
4	rs1229984	LDL		√		√	√
4	rs13108218	LDL			√
4	rs13107325	LDL		√	√	√	√
5	rs7707394	LDL		√	√
5	rs12916	LDL		√	√		√
6	rs3104412	LDL		√
6	rs9496567	LDL			√	√	√
6	rs3127580	LDL					√
6	rs2820226	LDL			√		√
8	rs2737265	LDL			√	√
12	rs597808	LDL					√
16	rs62033400	LDL		√	√	√	√
19	rs8107974	LDL			√
20	rs1010759	LDL			√
20	rs1883711	LDL			√	√
1	rs3768321	ApoA-1		√	√
1	rs4660586	ApoA-1		√	√	√
1	rs12740374	ApoA-1			√
1	rs3747973	ApoA-1			√		√
1	rs12044156	ApoA-1				√
1	rs2281719	ApoA-1				√
1	rs10752898	ApoA-1			√
2	rs1446585	ApoA-1		√	√	√	√
2	rs2943645	ApoA-1		√		√
2	rs1047891	ApoA-1		√	√		√
2	rs1260326	ApoA-1					√
2	rs11691486	ApoA-1		√	√		√
2	rs62114506	ApoA-1		√
2	rs75265117	ApoA-1		√	√	√
3	rs1852922	ApoA-1				√
3	rs6765484	ApoA-1		√	√		√
3	rs6807935	ApoA-1			√	√	√
3	rs73052033	ApoA-1		√	√	√
3	rs9647335	ApoA-1		√
4	rs2159935	ApoA-1		√			√
4	rs13108218	ApoA-1			√
4	rs13107325	ApoA-1		√	√	√
4	rs10023962	ApoA-1				√
5	rs1540687	ApoA-1			√		√
5	rs286965	ApoA-1		√	√		√
5	rs2963468	ApoA-1			√	√
5	rs351862	ApoA-1			√
6	rs2395158	ApoA-1			√		√
6	rs4052908	ApoA-1						√
6	rs72959041	ApoA-1				√
6	rs75104038	ApoA-1			√
6	rs11754773	ApoA-1			√
7	rs55812947	ApoA-1			√
7	rs4725969	ApoA-1			√
7	rs6977416	ApoA-1			√
7	rs17138358	ApoA-1			√
8	rs71303482	ApoA-1				√
8	rs6469605	ApoA-1		√	√
9	rs7036107	ApoA-1		√		√
10	rs7896518	ApoA-1		√
10	rs2068888	ApoA-1				√
10	rs34045894	ApoA-1			√	√
11	rs12273363	ApoA-1		√	√
11	rs3740688	ApoA-1		√
11	rs4930352	ApoA-1				√
11	rs2269434	ApoA-1				√
11	rs58473820	ApoA-1		√
11	rs1661052	ApoA-1		√
12	rs11065987	ApoA-1		√
12	rs11057390	ApoA-1				√
12	rs851132	ApoA-1			√
14	rs2111705	ApoA-1				√
15	rs150844304	ApoA-1			√
17	rs78608249	ApoA-1			√
17	rs34138141	ApoA-1		√	√
18	rs8098618	ApoA-1				√
18	rs7238484	ApoA-1			√
19	rs76213248	ApoA-1			√
19	rs429358	ApoA-1		√	√	√
19	rs4807462	ApoA-1			√
19	rs2965169	ApoA-1				√
19	rs8103728	ApoA-1			√	√
1	rs10127775	ApoB						√
2	rs1260326	ApoB			√
2	rs13389219	ApoB		√	√	√
2	rs12469941	ApoB			√
2	rs2287622	ApoB						√
3	rs71637095	ApoB						√
4	rs13108218	ApoB			√
4	rs1229984	ApoB		√	√	√
5	rs7707394	ApoB		√		√	√
5	rs12916	ApoB		√		√
6	rs9496567	ApoB		√		√	√
6	rs1358980	ApoB		√		√
6	rs4052908	ApoB						√
6	rs4935356	ApoB						√
7	rs13247874	ApoB			√
7	rs13230111	ApoB			√	√
8	rs7012637	ApoB		√	√	√
8	rs2737263	ApoB		√	√	√
8	rs28601761	ApoB		√	√	√
10	rs2068888	ApoB				√
11	rs10832963	ApoB			√
12	rs61754230	ApoB		√	√
12	rs11057397	ApoB		√	√	√
16	rs12597418	ApoB			√
19	rs143020224	ApoB			√
19	rs8107974	ApoB			√
20	rs3746337	ApoB		√	√	√
20	rs224391	ApoB			√
20	rs6129620	ApoB			√
