# Supplementary material for: The Causal Effects of Lipid Profiles on Sleep Apnea
Source: Front Nutr. 2022 Jun 21;9:910690. doi: 10.3389/fnut.2022.910690 (PMC9253611; doi:10.3389/fnut.2022.910690)
Supplement: Supplementary Table 2 — Final extracted SNPs. [file Table_2.xlsx]

## Sheet: Sheet1
				Lipids				Sleep apnea
chr	SNP	Traits	effect_allele.exposure	beta.exposure	se.exposure	eaf.exposure	pval.exposure	beta.outcome	se.outcome	eaf.outcome	pval.outcome
2	rs1009360	Triglyceride	C	-0.0184832	0.00200785	0.41859	3.40017e-20	-0.000184792	0.000115018	0.418583	0.11
15	rs10152471	Triglyceride	A	-0.0135209	0.00204778	0.388656	4.00037e-11	-1.25986e-05	0.000116814	0.38859	0.91
7	rs10242866	Triglyceride	T	0.015793	0.00202877	0.398698	7.00003e-15	-0.000180283	0.000115971	0.398698	0.12
15	rs1037117	Triglyceride	A	0.0172213	0.00229153	0.254798	5.70033e-14	3.90256e-05	0.000130656	0.25498	0.77
19	rs10405944	Triglyceride	C	-0.013209	0.00201995	0.483077	6.20012e-11	0.000154969	0.000115425	0.483242	0.18
1	rs1043897	Triglyceride	T	-0.014664	0.00201517	0.415585	3.40017e-13	-7.08961e-05	0.00011536	0.415625	0.54
5	rs1045241	Triglyceride	T	-0.0206988	0.00224699	0.270943	3.19963e-20	-0.000137859	0.000128315	0.271061	0.28
6	rs1064173	Triglyceride	A	-0.0213585	0.00230298	0.284399	1.80011e-20	6.72685e-05	0.000131662	0.284524	0.61
11	rs10750766	Triglyceride	A	0.0193855	0.00218742	0.709959	7.8001e-19	-0.000187388	0.000125226	0.709897	0.13
10	rs10883026	Triglyceride	T	-0.0144604	0.00200472	0.521569	5.50047e-13	-0.000208107	0.00011446	0.521431	0.0690001
10	rs11000468	Triglyceride	T	-0.0148544	0.00231748	0.255269	1.5e-10	1.05985e-07	0.000132342	0.255236	1
10	rs11187019	Triglyceride	G	-0.0116437	0.00200546	0.550621	6.4e-09	0.000123346	0.000114497	0.550626	0.28
1	rs11240358	Triglyceride	A	0.0135651	0.00202953	0.394026	2.29985e-11	0.000157	0.000116164	0.393954	0.18
15	rs11637681	Triglyceride	G	0.0125866	0.00224251	0.276291	2e-08	1.64603e-05	0.00012792	0.276282	0.9
4	rs11722924	Triglyceride	C	0.0129095	0.00199093	0.53531	8.9002e-11	7.66215e-05	0.000113721	0.535292	0.5
5	rs11746801	Triglyceride	A	-0.0123657	0.00207937	0.637069	2.69998e-09	4.90958e-05	0.000118775	0.637111	0.68
17	rs12185242	Triglyceride	C	0.0175265	0.00199898	0.454836	1.80011e-18	0.000153315	0.000114102	0.454794	0.18
15	rs12440800	Triglyceride	T	0.0161	0.00229294	0.255149	2.19989e-12	4.00253e-05	0.000130783	0.255159	0.760001
16	rs12446515	Triglyceride	T	-0.0334207	0.00213589	0.322889	3.50026e-55	-5.93289e-05	0.000121873	0.322871	0.630001
2	rs12475332	Triglyceride	G	-0.0140007	0.00225386	0.260988	5.19996e-10	-0.000100475	0.000129151	0.260987	0.44
7	rs12530679	Triglyceride	G	-0.0121299	0.00201682	0.48466	1.79999e-09	-1.76205e-05	0.000115272	0.484823	0.88
7	rs12669911	Triglyceride	C	-0.0118536	0.00205405	0.614026	7.90005e-09	-0.000214637	0.000117381	0.613948	0.0669993
15	rs12902047	Triglyceride	C	-0.0129253	0.00214533	0.313907	1.7e-09	-6.67199e-05	0.000122386	0.313786	0.59
17	rs1292065	Triglyceride	G	-0.0139237	0.00218669	0.709244	1.89998e-10	-1.39272e-05	0.000124789	0.709279	0.91
16	rs12926107	Triglyceride	G	0.0126364	0.0020014	0.454903	2.69998e-10	0.000201932	0.000114154	0.45479	0.0769999
16	rs12928099	Triglyceride	A	-0.0282116	0.00218133	0.296442	2.90001e-38	1.26698e-05	0.000124458	0.296276	0.92
4	rs13108218	Triglyceride	G	-0.0305169	0.00205811	0.614859	9.70063e-50	7.07556e-05	0.000117517	0.614819	0.55
5	rs1316753	Triglyceride	C	-0.0145732	0.00202974	0.394062	7.00003e-13	-4.55539e-05	0.00011591	0.393967	0.69
13	rs1340819	Triglyceride	C	-0.0121655	0.00209472	0.345011	6.29999e-09	-9.30689e-05	0.000119389	0.345135	0.44
22	rs134551	Triglyceride	T	-0.0116536	0.00211111	0.335438	3.40001e-08	-0.000208874	0.000120239	0.335376	0.0819993
22	rs140288	Triglyceride	A	-0.0132623	0.00200841	0.566711	4.00037e-11	-1.29789e-05	0.000114428	0.56668	0.91
2	rs1473886	Triglyceride	T	-0.0181218	0.00198519	0.477624	6.90081e-20	-0.000324369	0.000113732	0.477608	0.00430002
9	rs1567353	Triglyceride	G	0.0148202	0.00216358	0.307644	7.39946e-12	2.29694e-05	0.000123423	0.307731	0.85
15	rs17184382	Triglyceride	C	-0.0219251	0.00201039	0.425367	1.10002e-27	-0.000210281	0.000114697	0.425441	0.0669993
11	rs174566	Triglyceride	G	0.0485019	0.00207982	0.34974	2.79898e-120	-2.90807e-05	0.000119039	0.349727	0.81
6	rs17585887	Triglyceride	C	-0.0285849	0.00201656	0.591074	1.29987e-45	3.12162e-06	0.000115306	0.591114	0.98
15	rs2043085	Triglyceride	C	-0.0308028	0.00204157	0.612184	1.9002e-51	-5.22277e-05	0.000116467	0.612145	0.649999
10	rs2068888	Triglyceride	A	-0.0318216	0.00199589	0.450732	3.19963e-57	-0.000150403	0.000113988	0.450556	0.19
14	rs2070341	Triglyceride	T	0.0113012	0.00203413	0.60309	2.80001e-08	0.000101781	0.000116012	0.603199	0.38
22	rs2071887	Triglyceride	A	0.016312	0.00209671	0.344804	7.29962e-15	1.08252e-05	0.000119467	0.344779	0.93
19	rs2081194	Triglyceride	C	-0.0214115	0.00207674	0.600934	6.29941e-25	0.000152817	0.000118662	0.600833	0.2
8	rs2081687	Triglyceride	C	-0.0261379	0.00209126	0.663201	7.59976e-36	-9.8017e-05	0.000120082	0.663159	0.41
20	rs2092203	Triglyceride	T	0.0136756	0.00199323	0.481154	6.79986e-12	1.35437e-05	0.000113689	0.481359	0.91
1	rs2131311	Triglyceride	G	-0.0124181	0.00222753	0.714636	2.5e-08	0.000177614	0.000127455	0.714623	0.16
1	rs213494	Triglyceride	T	0.0156106	0.00207578	0.648345	5.50047e-14	3.34179e-05	0.000118789	0.648375	0.780001
3	rs2137557	Triglyceride	C	0.0117624	0.00208003	0.645612	1.6e-08	9.58717e-05	0.00011877	0.645657	0.42
14	rs2240533	Triglyceride	C	-0.0129897	0.00215234	0.309898	1.6e-09	-0.00013151	0.000122724	0.309943	0.28
10	rs2487294	Triglyceride	T	0.0183191	0.00222084	0.723477	1.59993e-16	-0.000295803	0.000126763	0.723338	0.02
4	rs2604568	Triglyceride	A	0.0116923	0.00210543	0.663895	2.80001e-08	0.000150456	0.000120232	0.663847	0.21
7	rs2699805	Triglyceride	A	-0.0201313	0.00203748	0.399672	5.10035e-23	5.04597e-06	0.000116447	0.39937	0.97
10	rs2773469	Triglyceride	G	-0.0188717	0.00225426	0.733286	5.70033e-17	-0.000180624	0.000128722	0.73319	0.16
6	rs28383314	Triglyceride	C	0.0379005	0.00204671	0.624109	1.50003e-76	0.000145584	0.000116997	0.623949	0.21
8	rs28439112	Triglyceride	A	0.0126014	0.00226754	0.255528	2.69998e-08	4.66218e-05	0.000130158	0.255777	0.719999
16	rs28577186	Triglyceride	A	-0.0163428	0.00211672	0.664571	1.20005e-14	-0.000265735	0.000120758	0.664564	0.0280001
1	rs320369	Triglyceride	G	-0.0125327	0.00214567	0.683292	5.19996e-09	7.79309e-05	0.000122756	0.683268	0.53
11	rs326222	Triglyceride	C	0.0252203	0.00215698	0.697957	1.39991e-31	-0.000101601	0.000123501	0.697994	0.41
1	rs36043408	Triglyceride	A	-0.0128072	0.00198554	0.502153	1.09999e-10	-0.00019949	0.000113643	0.502284	0.0790005
10	rs3758413	Triglyceride	C	0.0111232	0.00201767	0.417724	3.50002e-08	3.68494e-05	0.000115206	0.417732	0.75
4	rs3775228	Triglyceride	T	0.0338197	0.00203602	0.399717	5.79963e-62	0.000107691	0.000116286	0.399658	0.35
2	rs4128205	Triglyceride	C	0.0115011	0.00199472	0.509173	8.10009e-09	7.60846e-05	0.000114261	0.509087	0.51
7	rs41785	Triglyceride	A	-0.0150445	0.00201492	0.417487	8.19974e-14	0.000127142	0.00011514	0.417478	0.27
2	rs4665972	Triglyceride	C	-0.10025	0.00203577	0.604587	1e-200	1.1415e-05	0.000116625	0.604503	0.92
2	rs4675812	Triglyceride	A	-0.0142305	0.00201176	0.587882	1.50003e-12	-0.000144147	0.000115253	0.587777	0.21
7	rs4731701	Triglyceride	T	-0.0325803	0.00198921	0.493088	2.70023e-60	-0.000108771	0.000113713	0.492987	0.34
12	rs4761234	Triglyceride	C	-0.0140236	0.00199376	0.484365	1.99986e-12	-2.75174e-05	0.000113806	0.4846	0.81
19	rs483808	Triglyceride	T	-0.0136636	0.00218517	0.701973	4e-10	2.36895e-05	0.000124846	0.701866	0.85
8	rs4841580	Triglyceride	C	-0.0245383	0.00200093	0.434941	1.39991e-34	-5.21074e-05	0.000114876	0.434996	0.649999
17	rs4969179	Triglyceride	G	-0.0177529	0.00203649	0.60445	2.80027e-18	-1.79925e-05	0.00011621	0.604437	0.88
19	rs5112	Triglyceride	G	0.0684501	0.00213412	0.533428	1e-200	-0.000189827	0.000121955	0.533549	0.12
11	rs551243	Triglyceride	C	0.0143952	0.00199178	0.469258	4.90004e-13	-0.000200675	0.000114024	0.469289	0.0779992
20	rs55966194	Triglyceride	G	-0.0178509	0.00221245	0.281997	7.10068e-16	5.32568e-05	0.000126171	0.28188	0.67
22	rs5755799	Triglyceride	G	0.0118859	0.00200343	0.453747	2.99999e-09	2.36649e-05	0.000114151	0.453773	0.84
19	rs62102718	Triglyceride	T	0.0202348	0.00220142	0.286196	3.90032e-20	-9.46448e-05	0.000125837	0.28608	0.450001
19	rs62112763	Triglyceride	G	0.01935	0.00200786	0.438929	5.60015e-22	-0.00017213	0.000114761	0.439145	0.13
3	rs62274099	Triglyceride	T	0.0120882	0.00202424	0.424205	2.30001e-09	0.000131119	0.000115608	0.424221	0.26
6	rs62427982	Triglyceride	T	-0.0133153	0.00213196	0.32217	4.20001e-10	-5.30806e-05	0.000121934	0.322065	0.66
2	rs6432622	Triglyceride	G	-0.0108868	0.00198007	0.490264	3.79997e-08	-0.00018423	0.000113414	0.490253	0.1
4	rs6532798	Triglyceride	T	0.013792	0.00216353	0.697405	1.79999e-10	-9.76588e-05	0.000123544	0.69745	0.43
13	rs6562773	Triglyceride	G	-0.0120538	0.00201057	0.547533	2e-09	0.00010901	0.000114645	0.547398	0.34
14	rs6572807	Triglyceride	G	0.0124759	0.00224899	0.267065	2.90001e-08	-2.15599e-05	0.00012826	0.266923	0.87
2	rs6752845	Triglyceride	C	-0.0137812	0.00200389	0.431425	6.09958e-12	-0.000147323	0.00011481	0.431553	0.2
3	rs6792725	Triglyceride	G	-0.0152543	0.00221886	0.692404	6.20012e-12	-3.45616e-05	0.000126703	0.692391	0.79
3	rs6805924	Triglyceride	T	0.0109684	0.00200571	0.430548	4.49997e-08	1.57077e-05	0.000114533	0.430551	0.89
5	rs6882076	Triglyceride	C	0.0331011	0.00206122	0.634285	4.90004e-58	0.000156891	0.00011774	0.634386	0.18
9	rs696825	Triglyceride	T	-0.0202838	0.00228763	0.252926	7.50067e-19	-0.000174736	0.000130539	0.252882	0.18
8	rs6999569	Triglyceride	G	-0.0860885	0.00198061	0.470737	1e-200	-9.86655e-05	0.000113698	0.470747	0.39
12	rs7135509	Triglyceride	C	-0.0121338	0.00221197	0.293196	4.09996e-08	8.06171e-05	0.000126269	0.293193	0.52
13	rs7140110	Triglyceride	C	0.0283172	0.00217811	0.298338	1.20005e-38	8.77288e-06	0.00012418	0.298339	0.94
7	rs72603744	Triglyceride	C	-0.0125232	0.00213684	0.315623	4.60002e-09	-2.70264e-05	0.000122149	0.315527	0.82
20	rs7274718	Triglyceride	A	0.0159491	0.00202919	0.598516	3.80014e-15	9.07592e-05	0.000115747	0.598524	0.43
6	rs729761	Triglyceride	G	0.0177868	0.00221435	0.711859	9.49948e-16	0.000195563	0.000126609	0.711859	0.12
16	rs742036	Triglyceride	A	-0.0143632	0.00205112	0.375259	2.49977e-12	-9.54016e-05	0.000117019	0.375304	0.41
5	rs7704653	Triglyceride	G	0.0157533	0.00224582	0.723029	2.29985e-12	0.000101678	0.000128239	0.722999	0.43
9	rs7847285	Triglyceride	C	-0.0116104	0.00202626	0.589213	1e-08	6.96311e-05	0.000115647	0.589383	0.55
9	rs7861679	Triglyceride	T	0.0122025	0.00216741	0.696815	1.79999e-08	0.000227142	0.00012368	0.696946	0.0659994
11	rs7947951	Triglyceride	G	0.0193777	0.00214074	0.689254	1.39991e-19	0.00019368	0.000122536	0.68944	0.11
19	rs8102873	Triglyceride	T	0.0123302	0.00201474	0.584919	9.40005e-10	0.000308676	0.000115143	0.584675	0.00729995
20	rs8126001	Triglyceride	T	-0.0163778	0.00199681	0.489576	2.39994e-16	1.96836e-05	0.000113886	0.489515	0.86
18	rs867939	Triglyceride	A	-0.0136048	0.00202516	0.57621	1.80011e-11	5.66075e-05	0.000115429	0.576196	0.62
1	rs880315	Triglyceride	C	-0.011772	0.00210497	0.340211	2.19999e-08	0.000158772	0.000120487	0.340178	0.19
6	rs9368503	Triglyceride	T	-0.0119616	0.00198801	0.510113	1.79999e-09	-6.96535e-06	0.000113678	0.510164	0.95
6	rs9373056	Triglyceride	T	-0.0122839	0.00212321	0.320263	7.19996e-09	8.9556e-05	0.000121437	0.320067	0.46
1	rs9425589	Triglyceride	A	-0.0137618	0.00200182	0.566781	6.20012e-12	0.00010017	0.000114564	0.566942	0.38
1	rs9436661	Triglyceride	G	-0.0777322	0.00207793	0.352919	1e-200	-0.000119394	0.000118925	0.352858	0.32
13	rs9561643	Triglyceride	C	0.0167149	0.00214481	0.314726	6.4998e-15	-0.000116923	0.0001223	0.314582	0.34
17	rs9889402	Triglyceride	A	0.0122827	0.00222926	0.728192	3.59998e-08	-0.000120218	0.000127225	0.728072	0.34
5	rs10053349	HDL	C	0.0120071	0.00195336	0.390258	7.90005e-10	-6.11245e-05	0.000116171	0.390203	0.6
9	rs10119644	HDL	A	0.013468	0.00191042	0.493902	1.80011e-12	9.17139e-05	0.000113731	0.493785	0.42
7	rs10233430	HDL	C	-0.0204944	0.00192772	0.427019	2.09991e-26	3.67688e-05	0.000114791	0.426731	0.75
5	rs1045241	HDL	T	0.0164171	0.00215576	0.271252	2.60016e-14	-0.000137859	0.000128315	0.271061	0.28
8	rs10504477	HDL	C	-0.0150661	0.00193097	0.412192	6.09958e-15	6.4717e-05	0.000115519	0.412257	0.58
4	rs1055582	HDL	T	0.0140251	0.00190973	0.505231	2.09991e-13	-4.53126e-05	0.000113652	0.505003	0.69
11	rs10750766	HDL	A	-0.0185663	0.00209928	0.709866	9.20026e-19	-0.000187388	0.000125226	0.709897	0.13
10	rs11254464	HDL	C	0.0127581	0.00193081	0.423107	3.90032e-11	5.07617e-05	0.000114909	0.423014	0.66
9	rs1125873	HDL	T	0.0159741	0.00192237	0.492135	9.60064e-17	-5.79671e-05	0.000114402	0.492303	0.61
16	rs11640494	HDL	A	-0.015349	0.00189969	0.456655	6.4998e-16	0.000203401	0.000114346	0.456738	0.0749998
1	rs1168114	HDL	G	0.0155365	0.00199819	0.65237	7.50067e-15	8.84369e-05	0.000119274	0.652335	0.46
2	rs11688682	HDL	C	0.0147369	0.0022133	0.270836	2.80027e-11	-3.50346e-05	0.000132038	0.271002	0.79
6	rs12205778	HDL	A	0.0162321	0.00217549	0.258895	8.60003e-14	2.16596e-05	0.000129699	0.258612	0.87
6	rs1240820	HDL	A	0.0131835	0.00210043	0.293164	3.50002e-10	-6.70742e-05	0.000125179	0.293335	0.59
19	rs12462109	HDL	T	-0.0159539	0.00210812	0.287067	3.80014e-14	1.62537e-05	0.000125514	0.286833	0.9
2	rs12475332	HDL	G	0.012897	0.0021638	0.261038	2.5e-09	-0.000100475	0.000129151	0.260987	0.44
11	rs12575456	HDL	A	0.0445866	0.00203342	0.321829	1.39959e-106	4.47077e-05	0.000121333	0.321736	0.709999
7	rs12705595	HDL	A	0.0110554	0.00198306	0.37337	2.5e-08	4.75762e-05	0.000118052	0.373428	0.69
10	rs12781812	HDL	T	0.0107203	0.00194289	0.400915	3.40001e-08	-1.61375e-05	0.000115588	0.40116	0.89
6	rs1281959	HDL	G	0.0146574	0.00190666	0.525716	1.50003e-14	0.00014288	0.000113651	0.52566	0.21
16	rs12926854	HDL	G	0.0122457	0.00213341	0.269909	9.49992e-09	-0.000198201	0.000128416	0.270105	0.12
16	rs12928099	HDL	A	0.0214263	0.00206787	0.29612	3.69999e-25	1.26698e-05	0.000124458	0.296276	0.92
2	rs12986742	HDL	C	-0.0106002	0.00191315	0.475905	2.99999e-08	-5.05188e-05	0.000114173	0.476182	0.66
2	rs12998038	HDL	T	0.0131918	0.0021847	0.258702	1.6e-09	-7.63384e-05	0.000130396	0.258425	0.56
3	rs13087167	HDL	C	0.0167458	0.00198206	0.632997	2.90001e-17	0.000340618	0.000118034	0.632812	0.00389996
4	rs13111599	HDL	G	0.0127921	0.00216664	0.737196	3.50002e-09	-0.000216617	0.000129042	0.737234	0.0929994
7	rs13235365	HDL	T	0.0258181	0.00214379	0.273616	2.09991e-33	9.16033e-05	0.000127684	0.273459	0.47
14	rs13379043	HDL	C	0.0198764	0.00216717	0.28042	4.70002e-20	4.16408e-05	0.000128687	0.280504	0.75
4	rs1395221	HDL	T	-0.0111888	0.00195359	0.397646	1e-08	-7.65522e-05	0.00011636	0.397514	0.51
9	rs1412234	HDL	C	-0.011989	0.00203583	0.327133	3.89996e-09	0.000104383	0.000121205	0.327279	0.39
8	rs1431659	HDL	G	0.0127918	0.00214104	0.728463	2.30001e-09	0.000122271	0.000128187	0.728549	0.34
4	rs1471251	HDL	T	-0.0193662	0.00195327	0.398159	3.59998e-23	4.40769e-05	0.00011626	0.398332	0.7
7	rs1534696	HDL	A	0.0166573	0.0019113	0.540992	2.90001e-18	0.000120443	0.00011375	0.540853	0.29
7	rs17138358	HDL	C	-0.0272272	0.00194811	0.398392	2.19989e-44	-0.000170647	0.000116004	0.398474	0.14
11	rs174566	HDL	G	-0.0562241	0.00199551	0.350061	1.1995e-174	-2.90807e-05	0.000119039	0.349727	0.81
5	rs1862205	HDL	A	0.0113186	0.00194381	0.404725	5.80003e-09	-0.000164415	0.000115645	0.405208	0.16
14	rs1955512	HDL	A	0.0109986	0.00197003	0.575802	2.39999e-08	-5.79352e-05	0.000116992	0.57563	0.62
10	rs1970811	HDL	C	-0.0116112	0.00191759	0.457743	1.40001e-09	6.80679e-05	0.000114084	0.45747	0.55
7	rs201441	HDL	G	-0.0109672	0.0019342	0.580679	1.40001e-08	-8.68208e-05	0.000115114	0.580921	0.450001
7	rs2098368	HDL	T	-0.0116029	0.00192757	0.54591	1.79999e-09	-9.29353e-05	0.000114785	0.546003	0.42
4	rs2098918	HDL	T	0.0118698	0.00191595	0.45513	5.80003e-10	7.91049e-05	0.000114072	0.45481	0.49
12	rs2111216	HDL	G	0.0213297	0.00194338	0.593934	5.00035e-28	0.000209234	0.000115814	0.593749	0.0710003
11	rs2155220	HDL	T	-0.0105204	0.00191315	0.437951	3.79997e-08	0.000174722	0.000114125	0.438237	0.13
2	rs2196808	HDL	C	0.0128638	0.00215716	0.731961	2.5e-09	0.000194835	0.00012884	0.732129	0.13
4	rs2237035	HDL	T	0.0139172	0.00195824	0.385886	1.20005e-12	4.21937e-05	0.000116576	0.386034	0.719999
17	rs2271308	HDL	C	0.0278808	0.002156	0.733051	2.99985e-38	-0.000382362	0.00012826	0.733224	0.00290001
8	rs2290866	HDL	T	-0.0119226	0.00218189	0.253153	4.60002e-08	-6.28286e-05	0.000130526	0.25312	0.630001
1	rs2298632	HDL	T	0.0144252	0.00193744	0.498073	9.70063e-14	7.46919e-05	0.000115638	0.497911	0.52
21	rs235314	HDL	T	-0.0177425	0.00191993	0.532212	2.39994e-20	-3.07113e-05	0.000113819	0.53186	0.79
2	rs2364723	HDL	C	0.0120956	0.00204641	0.319156	3.40001e-09	0.00014783	0.000122097	0.319082	0.23
9	rs2417125	HDL	G	-0.0131524	0.00211658	0.284014	5.19996e-10	-7.30282e-05	0.000125991	0.284018	0.56
14	rs2498786	HDL	G	-0.0254741	0.00196826	0.615979	2.60016e-38	0.000152189	0.000116943	0.616087	0.19
1	rs2516331	HDL	A	0.0126835	0.00196658	0.375524	1.09999e-10	0.000189348	0.000117358	0.375399	0.11
9	rs2520096	HDL	G	0.0147205	0.00215114	0.270192	7.70016e-12	-2.50048e-05	0.000128108	0.270062	0.85
5	rs254562	HDL	G	-0.0114752	0.00194192	0.409277	3.40001e-09	-7.79482e-05	0.000115494	0.409532	0.5
17	rs2586116	HDL	G	-0.0162577	0.00217179	0.259435	7.10068e-14	0.000106547	0.000129242	0.259194	0.41
1	rs2642438	HDL	G	0.0276562	0.00207854	0.702698	2.09991e-40	3.67021e-05	0.000124092	0.702648	0.77
12	rs2645979	HDL	A	0.0114281	0.00198606	0.357369	8.70001e-09	-0.000214261	0.00011838	0.357187	0.0700003
2	rs2723065	HDL	G	0.0149623	0.00196239	0.376773	2.39994e-14	-5.17927e-05	0.000117097	0.376677	0.66
7	rs2726111	HDL	G	-0.0148127	0.00202533	0.667447	2.60016e-13	-0.000184236	0.000120629	0.667619	0.13
9	rs2740488	HDL	C	-0.0686515	0.00216181	0.265328	1e-200	-0.000223442	0.000128691	0.265471	0.0830004
10	rs2792751	HDL	C	-0.0360998	0.0021336	0.725031	3.19963e-64	-0.00029026	0.000126899	0.724639	0.0219999
6	rs2800710	HDL	C	-0.0202674	0.00190382	0.51821	1.80011e-26	0.000168484	0.000113495	0.518148	0.14
10	rs2804894	HDL	A	0.0173063	0.0021841	0.734831	2.29985e-15	0.000193416	0.000129921	0.734681	0.14
5	rs2910949	HDL	G	0.0133996	0.00199892	0.354888	1.99986e-11	-4.89302e-05	0.000118915	0.3547	0.68
16	rs2925979	HDL	C	0.037299	0.00205659	0.699999	1.59993e-73	-6.74016e-05	0.000123876	0.700038	0.59
19	rs2965169	HDL	C	0.0120831	0.00195448	0.388738	6.29999e-10	-6.62904e-05	0.000116412	0.388561	0.57
5	rs32578	HDL	A	0.0133235	0.00206513	0.309015	1.09999e-10	-0.000160306	0.000122888	0.309142	0.19
21	rs3746915	HDL	G	0.0108813	0.00194098	0.580939	2.1e-08	-9.83929e-05	0.000115156	0.58066	0.39
17	rs3794752	HDL	C	0.0128326	0.00213876	0.280634	2e-09	0.000254032	0.000127176	0.280798	0.0460002
12	rs3924313	HDL	A	-0.0239168	0.00204761	0.322221	1.59993e-31	-4.89389e-05	0.000121986	0.322333	0.69
15	rs4074448	HDL	A	0.015131	0.00196355	0.589254	1.29987e-14	-0.000180896	0.00011699	0.58938	0.12
11	rs4614	HDL	G	-0.0178217	0.00193829	0.406222	3.80014e-20	0.000152632	0.000115622	0.406054	0.19
1	rs4650994	HDL	A	-0.018056	0.00190061	0.531842	2.09991e-21	-5.70441e-06	0.000113393	0.531646	0.96
4	rs4691379	HDL	T	0.0118717	0.00204326	0.318939	6.19998e-09	-7.27366e-05	0.000121623	0.31894	0.55
19	rs4804101	HDL	T	-0.0139042	0.00192656	0.438994	5.30029e-13	-0.000170358	0.000114725	0.439218	0.14
3	rs4855582	HDL	T	0.0111652	0.00192369	0.429621	6.49995e-09	-7.30922e-05	0.000114649	0.42965	0.52
8	rs4871603	HDL	T	0.0360061	0.00199228	0.653471	5.19996e-73	-0.000236033	0.00011919	0.653417	0.0479999
8	rs4871624	HDL	G	-0.020416	0.00211032	0.286726	3.90032e-22	0.000107444	0.000126334	0.28647	0.4
10	rs4917675	HDL	C	0.014562	0.00219637	0.254595	3.40017e-11	0.000109607	0.000130721	0.254546	0.4
17	rs4969141	HDL	T	0.0296373	0.00191152	0.489676	3.19963e-54	-9.2426e-05	0.000113679	0.489975	0.42
1	rs557933	HDL	C	0.0152472	0.00190783	0.520349	1.29987e-15	8.07793e-05	0.000113901	0.520507	0.48
7	rs55935382	HDL	A	0.01764	0.00203822	0.32503	4.90004e-18	4.28992e-05	0.000121363	0.325096	0.719999
11	rs564832	HDL	C	-0.011708	0.00205455	0.315005	1.2e-08	-0.000131444	0.000122545	0.314914	0.28
2	rs59104589	HDL	T	0.0150155	0.0019816	0.358286	3.50026e-14	-4.31659e-05	0.000118236	0.358616	0.719999
20	rs6066148	HDL	C	0.0133124	0.00218121	0.259964	1e-09	1.85945e-05	0.000129624	0.259656	0.89
20	rs6123685	HDL	A	0.0159783	0.0021911	0.254745	2.99985e-13	-0.0001719	0.000130151	0.255058	0.19
1	rs61805075	HDL	A	-0.0257183	0.00202534	0.328694	6.00067e-37	-5.70786e-06	0.000120865	0.328809	0.96
6	rs635769	HDL	C	0.0197069	0.00196961	0.628046	1.39991e-23	4.78723e-05	0.000117391	0.628319	0.68
7	rs6460894	HDL	C	-0.0121653	0.00201452	0.339247	1.6e-09	-0.000106302	0.000119956	0.338942	0.38
2	rs6705285	HDL	T	0.0115225	0.00191933	0.609068	1.89998e-09	-0.000115322	0.000114505	0.608961	0.31
3	rs6762415	HDL	G	-0.0108964	0.00191344	0.535292	1.2e-08	-4.2712e-05	0.000113975	0.535148	0.709999
18	rs680321	HDL	C	0.0108517	0.00191658	0.456556	1.5e-08	-9.89836e-05	0.00011404	0.456493	0.39
4	rs6824451	HDL	A	-0.0200444	0.00191167	0.464071	1e-25	5.79285e-05	0.000113828	0.463971	0.61
6	rs6934962	HDL	T	0.0161905	0.00194099	0.40151	7.29962e-17	5.61645e-05	0.000115682	0.401426	0.630001
6	rs6939861	HDL	A	-0.0141972	0.00219368	0.261916	9.70063e-11	-0.000280053	0.000130752	0.26173	0.032
10	rs703966	HDL	A	0.0156949	0.00193455	0.418881	4.90004e-16	-0.000164527	0.000115152	0.418837	0.15
14	rs7158166	HDL	C	0.0140932	0.00195101	0.593856	5.10035e-13	7.75819e-05	0.000115902	0.593783	0.5
15	rs7170463	HDL	G	0.018911	0.0020591	0.311432	4.19952e-20	-8.71562e-05	0.000122682	0.311558	0.48
16	rs7186799	HDL	C	-0.0220239	0.00190185	0.437388	5.19996e-31	-8.81913e-05	0.000114532	0.43742	0.44
17	rs7218647	HDL	A	0.0109209	0.00192614	0.559041	1.40001e-08	-8.00082e-05	0.000114548	0.558962	0.48
21	rs7281183	HDL	A	-0.01272	0.00218963	0.737142	6.29999e-09	8.67887e-05	0.000129795	0.736778	0.5
2	rs72926946	HDL	A	-0.0206565	0.00208041	0.296376	3.10027e-23	-0.000193284	0.00012416	0.296219	0.12
3	rs7622114	HDL	A	0.0115687	0.00193999	0.581017	2.5e-09	-0.000213007	0.000115538	0.581031	0.0649995
3	rs76247316	HDL	C	-0.0113866	0.0019083	0.479856	2.39999e-09	-6.27267e-05	0.000113687	0.480091	0.58
4	rs7665587	HDL	C	0.0139886	0.00193372	0.42208	4.70002e-13	7.41317e-05	0.000115081	0.421874	0.52
5	rs7725218	HDL	A	-0.0122469	0.00201433	0.338422	1.2e-09	4.79894e-05	0.000119872	0.338446	0.69
8	rs7826177	HDL	C	0.0112399	0.00197917	0.635428	1.40001e-08	-0.000203233	0.000118509	0.635986	0.0860003
14	rs8007841	HDL	C	-0.0128714	0.0020177	0.656767	1.79999e-10	-8.0524e-05	0.000119879	0.657163	0.5
17	rs8081548	HDL	A	0.01845	0.00202095	0.658521	6.90081e-20	-0.000147088	0.000120077	0.658506	0.22
3	rs830620	HDL	T	0.0149538	0.00193085	0.415386	9.60064e-15	5.41666e-05	0.000115084	0.415599	0.64
2	rs907866	HDL	A	-0.0183154	0.00191879	0.445487	1.39991e-21	-0.000346527	0.00011453	0.445383	0.0025
12	rs921919	HDL	A	-0.041665	0.00206455	0.669162	1.39991e-90	-4.95648e-05	0.000123012	0.669342	0.69
6	rs9347737	HDL	G	-0.0134784	0.00194715	0.428295	4.40048e-12	0.000151443	0.00011604	0.428263	0.19
6	rs9465693	HDL	A	-0.0121004	0.00208231	0.304872	6.19998e-09	0.000111415	0.000124114	0.304713	0.37
13	rs9604045	HDL	T	0.0175151	0.00228914	0.253572	1.99986e-14	-0.000128251	0.000135916	0.253465	0.35
22	rs9622830	HDL	G	-0.0163821	0.00199965	0.354212	2.60016e-16	4.3557e-05	0.000118602	0.354246	0.709999
17	rs9916613	HDL	A	-0.0133119	0.00199143	0.356493	2.29985e-11	-8.1425e-05	0.000118498	0.356336	0.49
6	rs998584	HDL	A	-0.0341901	0.00190975	0.482733	1.10002e-71	-3.30032e-05	0.000113788	0.482776	0.77
16	rs9989419	HDL	G	0.143765	0.00192633	0.605917	1e-200	2.95019e-05	0.000116068	0.60604	0.8
9	rs10448340	LDL	G	-0.0150594	0.00223737	0.319765	1.69981e-11	0.000230589	0.000121709	0.319698	0.0580003
11	rs10832963	LDL	G	0.0173059	0.00239616	0.744224	5.10035e-13	-0.000148252	0.000130374	0.744271	0.26
1	rs10910476	LDL	T	0.0123938	0.00210193	0.555163	3.69999e-09	-4.87365e-05	0.000114732	0.55517	0.67
10	rs11014204	LDL	T	0.0137924	0.00233007	0.280227	3.2e-09	1.37628e-05	0.000126792	0.280285	0.91
12	rs11065385	LDL	G	-0.0244904	0.00225744	0.690891	1.99986e-27	3.85608e-05	0.000122861	0.690718	0.75
4	rs11099097	LDL	T	-0.0181876	0.00230231	0.291333	2.80027e-15	-3.29754e-05	0.000125325	0.291234	0.79
14	rs11621792	LDL	T	0.0191489	0.00211033	0.452867	1.10002e-19	4.48929e-05	0.000114776	0.45272	0.7
1	rs1183851	LDL	C	0.024377	0.00213943	0.395544	4.49987e-30	0.000322197	0.000116762	0.395509	0.00580003
1	rs12078100	LDL	G	0.0131127	0.00214876	0.623087	1e-09	-9.08306e-05	0.000117307	0.623117	0.44
22	rs12162782	LDL	G	0.0129592	0.00219352	0.344365	3.50002e-09	-3.85887e-05	0.000119257	0.344394	0.75
2	rs12471768	LDL	C	0.0135999	0.00228112	0.704119	2.5e-09	0.000168678	0.000124402	0.704025	0.18
2	rs1250258	LDL	T	0.0137745	0.00236771	0.736649	5.99998e-09	5.54758e-06	0.000129185	0.736664	0.97
2	rs1260326	LDL	C	-0.0347299	0.00212546	0.604443	5.10035e-60	-5.87332e-05	0.000115931	0.604293	0.61
2	rs13020929	LDL	A	0.0145846	0.00209518	0.4567	3.40017e-12	-0.000208659	0.000114303	0.456757	0.0680002
3	rs13076933	LDL	G	-0.020994	0.00239027	0.259454	1.59993e-18	0.000181393	0.000130096	0.259357	0.16
4	rs13121616	LDL	G	0.0128507	0.00226135	0.693553	1.29999e-08	0.000122354	0.000123073	0.693564	0.32
8	rs1350559	LDL	G	0.0137824	0.00213685	0.401347	1.09999e-10	-2.18702e-05	0.000116309	0.401443	0.85
2	rs17050272	LDL	A	-0.0205597	0.00211549	0.409275	2.49977e-22	0.000106779	0.000115381	0.409331	0.35
11	rs174564	LDL	G	-0.0318977	0.0021896	0.348557	4.49987e-48	-3.88388e-05	0.000119124	0.348563	0.74
16	rs183130	LDL	T	-0.0329541	0.00223034	0.323808	2.09991e-49	-5.62184e-05	0.000121378	0.323799	0.64
15	rs2043085	LDL	C	-0.017018	0.00214177	0.612225	1.9002e-15	-5.22277e-05	0.000116467	0.612145	0.649999
10	rs2068888	LDL	A	-0.0192081	0.00209421	0.450695	4.60045e-20	-0.000150403	0.000113988	0.450556	0.19
12	rs2160994	LDL	C	0.0182581	0.00218417	0.647494	6.29941e-17	0.00023623	0.000118845	0.647315	0.0470002
13	rs2238162	LDL	T	-0.0165008	0.00208847	0.522955	2.80027e-15	6.66053e-05	0.000113599	0.522883	0.56
10	rs2250802	LDL	A	-0.0181939	0.00233224	0.72434	6.09958e-15	-0.000313554	0.000126862	0.724169	0.0129999
13	rs2391825	LDL	A	-0.0129848	0.00233356	0.279219	2.59998e-08	-9.11808e-06	0.000126923	0.279095	0.94
20	rs2618566	LDL	T	-0.0249198	0.00219993	0.659861	9.60064e-30	8.21651e-05	0.000119698	0.660055	0.49
1	rs2642438	LDL	G	0.0253218	0.00227308	0.702657	8.00018e-29	3.67021e-05	0.000124092	0.702648	0.77
19	rs2738447	LDL	C	0.0422734	0.00211024	0.592612	2.90001e-89	0.000130168	0.000115621	0.592533	0.26
9	rs2740488	LDL	C	-0.0252452	0.00236503	0.265466	1.29987e-26	-0.000223442	0.000128691	0.265471	0.0830004
6	rs2745353	LDL	T	0.0126963	0.00208336	0.5181	1.09999e-09	0.000168845	0.000113492	0.518125	0.14
7	rs28406917	LDL	T	0.0119057	0.00211433	0.427624	1.79999e-08	-0.000128294	0.00011507	0.427498	0.26
8	rs28601761	LDL	G	-0.0620105	0.00213624	0.418688	2.89734e-185	1.99847e-05	0.000116328	0.418698	0.86
12	rs35882350	LDL	G	0.0139684	0.00237417	0.261067	4e-09	-0.000259535	0.000129204	0.26105	0.0449997
6	rs3822855	LDL	T	0.0178418	0.00212447	0.40166	4.49987e-17	5.82187e-05	0.000115721	0.401681	0.61
6	rs3823376	LDL	T	0.0172774	0.0020812	0.502179	1e-16	-2.87903e-05	0.000113378	0.502332	0.8
19	rs4263041	LDL	G	-0.0699797	0.00251019	0.283209	4.89779e-171	-0.000114704	0.000137534	0.28324	0.4
20	rs438568	LDL	G	0.0124777	0.00213986	0.609246	5.49997e-09	4.52689e-05	0.000116426	0.608969	0.7
19	rs440677	LDL	A	-0.0159238	0.00215434	0.623063	1.50003e-13	-9.00027e-05	0.000118064	0.622902	0.450001
2	rs4666384	LDL	G	-0.016633	0.00224003	0.678914	1.10002e-13	7.10644e-05	0.000122183	0.678888	0.56
1	rs472495	LDL	T	0.0425743	0.00218093	0.648959	7.29962e-85	2.94364e-05	0.000119045	0.649169	0.8
8	rs4738684	LDL	G	-0.0315439	0.00220937	0.664652	2.99985e-46	-7.60693e-05	0.000120298	0.664675	0.53
16	rs4782568	LDL	G	-0.0165059	0.00210805	0.450902	4.90004e-15	-1.07365e-05	0.000114709	0.450735	0.93
19	rs5112	LDL	G	0.0277824	0.00222587	0.533387	9.3994e-36	-0.000189827	0.000121955	0.533549	0.12
19	rs516316	LDL	C	0.0296183	0.00206761	0.507935	1.50003e-46	-7.06457e-05	0.000113298	0.507863	0.53
1	rs556107	LDL	T	0.0351712	0.00208846	0.523338	1.20005e-63	8.3518e-05	0.000114008	0.523434	0.46
20	rs6074012	LDL	C	0.0116537	0.00208962	0.523914	2.39999e-08	-0.000126968	0.000113677	0.524034	0.26
9	rs6475606	LDL	T	-0.0202689	0.00208367	0.48447	2.29985e-22	1.18826e-05	0.000113356	0.484561	0.92
15	rs6495122	LDL	C	0.0143852	0.00211976	0.591279	1.20005e-11	4.67978e-05	0.00011527	0.591201	0.68
2	rs6544713	LDL	C	-0.0537152	0.00222274	0.676864	5.00035e-129	8.01905e-05	0.000121242	0.676842	0.51
9	rs6560499	LDL	A	-0.0122028	0.00212189	0.576007	8.9e-09	0.000127368	0.000115492	0.57603	0.27
13	rs6602912	LDL	G	0.0221997	0.00231001	0.284854	7.19946e-22	-0.000103062	0.000125611	0.284889	0.41
5	rs6874202	LDL	C	0.032331	0.00216292	0.634269	1.59993e-50	0.000157312	0.000117751	0.634394	0.18
2	rs7569317	LDL	C	0.017881	0.00208232	0.530638	8.9002e-18	0.000222955	0.000113611	0.530411	0.05
5	rs7734476	LDL	A	0.0187595	0.00209401	0.550077	3.29989e-19	6.99267e-05	0.000114032	0.550052	0.54
6	rs7746081	LDL	A	-0.0234725	0.00226701	0.304113	4.00037e-25	0.000200869	0.000123476	0.304159	0.1
6	rs7776054	LDL	G	-0.0162316	0.00237493	0.261313	8.19974e-12	-2.27024e-05	0.000129369	0.261299	0.86
1	rs880315	LDL	C	-0.0152225	0.00220678	0.34024	5.30029e-12	0.000158772	0.000120487	0.340178	0.19
2	rs934197	LDL	A	0.0832348	0.00220298	0.33544	1e-200	-0.000101657	0.000120219	0.335356	0.4
6	rs9471968	LDL	G	-0.0116148	0.00209345	0.545696	2.90001e-08	2.79947e-05	0.000114023	0.54555	0.81
22	rs960596	LDL	T	0.0135068	0.00221758	0.33932	1.09999e-09	-0.000179672	0.000120528	0.33952	0.14
3	rs9832727	LDL	G	-0.0147604	0.00220388	0.339636	2.09991e-11	-1.16686e-05	0.000119965	0.339597	0.92
4	rs990619	LDL	G	-0.0118015	0.00208525	0.523638	1.5e-08	4.17277e-05	0.000113461	0.52367	0.709999
7	rs10271082	ApoA-1	C	-0.0190331	0.00199937	0.407793	1.69981e-21	8.15447e-05	0.000115679	0.407452	0.48
15	rs1037117	ApoA-1	A	0.0161057	0.00225649	0.254731	9.49948e-13	3.90256e-05	0.000130656	0.25498	0.77
19	rs10404380	ApoA-1	A	-0.0257904	0.00201461	0.604801	1.59993e-37	-5.72096e-05	0.000116541	0.604787	0.62
8	rs10504477	ApoA-1	C	-0.0121174	0.00199318	0.412293	1.2e-09	6.4717e-05	0.000115519	0.412257	0.58
4	rs1055582	ApoA-1	T	0.0155609	0.00196562	0.505137	2.39994e-15	-4.53126e-05	0.000113652	0.505003	0.69
12	rs10745954	ApoA-1	G	-0.0143687	0.0019633	0.480326	2.49977e-13	-4.0505e-05	0.000113633	0.480224	0.719999
12	rs10748165	ApoA-1	T	0.0110061	0.00196411	0.504155	2.1e-08	-1.82745e-06	0.000113625	0.503921	0.99
11	rs10750766	ApoA-1	A	-0.0147925	0.00216197	0.709869	7.8001e-12	-0.000187388	0.000125226	0.709897	0.13
1	rs10798615	ApoA-1	G	-0.0153188	0.00196392	0.533322	6.20012e-15	-4.37618e-06	0.000113808	0.533062	0.97
10	rs10883451	ApoA-1	C	0.022096	0.00196056	0.496282	1.80011e-29	-4.34466e-05	0.000113337	0.496547	0.7
12	rs11067231	ApoA-1	A	0.021994	0.00196177	0.523895	3.59998e-29	0.000209881	0.000113541	0.523738	0.0649995
9	rs1125873	ApoA-1	T	0.0122955	0.00197818	0.492029	5.1e-10	-5.79671e-05	0.000114402	0.492303	0.61
16	rs11641548	ApoA-1	C	-0.0130768	0.00197499	0.43959	3.59998e-11	0.000205229	0.000114809	0.439662	0.0739997
1	rs1168124	ApoA-1	T	0.0426112	0.00205353	0.65073	1.20005e-95	0.000117231	0.000119083	0.650776	0.32
19	rs12462109	ApoA-1	T	-0.0134097	0.00216974	0.287067	6.4e-10	1.62537e-05	0.000125514	0.286833	0.9
17	rs12943517	ApoA-1	A	-0.0118613	0.00212624	0.310724	2.39999e-08	-0.000293739	0.000122856	0.310582	0.017
2	rs12987470	ApoA-1	T	0.012042	0.00215213	0.294649	2.19999e-08	-1.8158e-05	0.000124721	0.294964	0.88
2	rs13024140	ApoA-1	C	-0.0115424	0.00198701	0.415283	6.29999e-09	9.02355e-05	0.000115169	0.414731	0.43
3	rs13059175	ApoA-1	T	0.0148346	0.00213401	0.299999	3.59998e-12	-0.000244003	0.000123478	0.300106	0.0479999
22	rs133015	ApoA-1	G	0.0200344	0.00198398	0.44	5.60015e-24	9.00323e-05	0.000114466	0.439996	0.43
14	rs13379043	ApoA-1	C	0.0217854	0.00222966	0.280373	1.50003e-22	4.16408e-05	0.000128687	0.280504	0.75
4	rs1395221	ApoA-1	T	-0.0132838	0.00201044	0.397633	3.90032e-11	-7.65522e-05	0.00011636	0.397514	0.51
3	rs1400362	ApoA-1	C	0.0125215	0.00226712	0.741488	3.29997e-08	0.000285132	0.000131128	0.74136	0.0299999
6	rs1406982	ApoA-1	A	-0.0142625	0.00211146	0.313873	1.39991e-11	-1.55705e-05	0.000122197	0.314008	0.9
15	rs1601933	ApoA-1	T	-0.0842338	0.00199576	0.466597	1e-200	7.25383e-05	0.000115626	0.466573	0.53
11	rs174566	ApoA-1	G	-0.0349039	0.00205457	0.350206	1e-64	-2.90807e-05	0.000119039	0.349727	0.81
4	rs1789896	ApoA-1	A	0.0149273	0.00195991	0.513472	2.60016e-14	-2.86185e-05	0.000113308	0.513335	0.8
5	rs1862205	ApoA-1	A	0.0110691	0.00200091	0.404644	3.2e-08	-0.000164415	0.000115645	0.405208	0.16
11	rs1919309	ApoA-1	C	0.0116908	0.00196745	0.508795	2.80001e-09	9.89101e-05	0.000113961	0.508538	0.39
10	rs1970811	ApoA-1	C	-0.0116143	0.00197362	0.457761	4e-09	6.80679e-05	0.000114084	0.45747	0.55
17	rs2071379	ApoA-1	G	-0.0214336	0.00199927	0.595245	8.10028e-27	0.000141622	0.0001156	0.59526	0.22
4	rs2159935	ApoA-1	A	0.0114396	0.00196234	0.490312	5.60003e-09	-5.62915e-05	0.000113474	0.49035	0.62
20	rs2256720	ApoA-1	C	0.0121751	0.00197748	0.444499	7.39997e-10	-0.000126953	0.000114141	0.444522	0.27
16	rs2305696	ApoA-1	T	-0.018423	0.00195245	0.486258	3.90032e-21	-6.13422e-05	0.000113568	0.485983	0.59
21	rs235314	ApoA-1	T	-0.0214751	0.00197484	0.532284	1.50003e-27	-3.07113e-05	0.000113819	0.53186	0.79
2	rs2362541	ApoA-1	G	-0.0112615	0.00195989	0.507575	9.09997e-09	-1.62879e-05	0.000113601	0.507586	0.89
14	rs2494747	ApoA-1	T	-0.0322265	0.00202366	0.615762	4.30031e-57	0.00014833	0.000116867	0.6157	0.2
9	rs2520096	ApoA-1	G	0.0140397	0.00221413	0.270128	2.30001e-10	-2.50048e-05	0.000128108	0.270062	0.85
2	rs2540951	ApoA-1	G	0.01211	0.00201943	0.376251	2e-09	-4.71788e-05	0.000116992	0.376165	0.69
5	rs2544654	ApoA-1	T	0.0128434	0.00217845	0.715237	3.69999e-09	-7.74861e-06	0.000125994	0.715346	0.95
5	rs254559	ApoA-1	A	-0.0170773	0.0020013	0.40484	1.39991e-17	-7.65245e-05	0.00011563	0.405111	0.51
1	rs2642438	ApoA-1	G	0.0291285	0.00213949	0.702624	3.29989e-42	3.67021e-05	0.000124092	0.702648	0.77
7	rs2726112	ApoA-1	G	-0.0138549	0.00196994	0.453816	1.99986e-12	-0.000107015	0.000113951	0.453876	0.35
9	rs2740488	ApoA-1	C	-0.0804019	0.00222407	0.265536	1e-200	-0.000223442	0.000128691	0.265471	0.0830004
10	rs2803619	ApoA-1	C	-0.0374903	0.00219505	0.724683	2.09991e-65	-0.000301068	0.000126854	0.724196	0.0179999
10	rs2804894	ApoA-1	A	0.0162537	0.00224777	0.734838	4.79954e-13	0.000193416	0.000129921	0.734681	0.14
16	rs2925979	ApoA-1	C	0.0285287	0.00212908	0.69987	6.09958e-41	-6.74016e-05	0.000123876	0.700038	0.59
3	rs2972166	ApoA-1	A	0.0149974	0.00220729	0.274658	1.10002e-11	-0.000144385	0.000127757	0.274452	0.26
1	rs2999141	ApoA-1	C	-0.0121341	0.00222468	0.275749	4.90004e-08	-0.000273892	0.000129022	0.275659	0.0340001
8	rs326	ApoA-1	G	0.0827185	0.00214788	0.293968	1e-200	4.26059e-05	0.000124482	0.294334	0.73
15	rs34180494	ApoA-1	C	-0.0128704	0.00219833	0.273764	4.79999e-09	0.00011831	0.000127373	0.27389	0.35
7	rs34767118	ApoA-1	G	0.0169225	0.00210261	0.325924	8.4004e-16	2.91789e-05	0.00012157	0.32607	0.81
16	rs34955778	ApoA-1	C	-0.0124025	0.00197989	0.418701	3.69999e-10	4.54483e-05	0.000115116	0.418418	0.69
2	rs35135293	ApoA-1	T	-0.0217004	0.00196743	0.518821	2.70023e-28	-0.000242761	0.000114005	0.518891	0.0329997
8	rs36024006	ApoA-1	A	-0.0178019	0.00196944	0.451989	1.59993e-19	-8.85864e-05	0.000114144	0.451991	0.44
17	rs3760230	ApoA-1	G	-0.013626	0.00198867	0.579267	7.29962e-12	9.20262e-05	0.00011492	0.57895	0.42
6	rs3798233	ApoA-1	C	0.0179824	0.00199898	0.402016	2.29985e-19	6.06153e-05	0.00011568	0.401957	0.6
17	rs3818716	ApoA-1	T	-0.0127148	0.00204635	0.364549	5.19996e-10	9.57374e-05	0.000118294	0.364764	0.42
10	rs3915932	ApoA-1	C	0.0158209	0.00199475	0.414974	2.19989e-15	-0.000157348	0.00011536	0.41502	0.17
3	rs4441609	ApoA-1	C	0.0110807	0.00202443	0.625576	4.39997e-08	-1.07875e-05	0.000117074	0.625571	0.93
1	rs472629	ApoA-1	A	-0.0182717	0.0020755	0.333138	1.29987e-18	-0.000130916	0.000120281	0.333278	0.28
12	rs4762756	ApoA-1	C	0.0140023	0.00224718	0.73563	4.60002e-10	-0.00025201	0.000130018	0.735527	0.0530005
17	rs4795386	ApoA-1	G	0.0255755	0.00220821	0.723594	5.10035e-31	-0.000383347	0.000127646	0.723727	0.00269998
22	rs4820346	ApoA-1	G	0.0130171	0.00213798	0.692925	1.09999e-09	9.20101e-05	0.000123269	0.692986	0.46
7	rs55710224	ApoA-1	A	0.0121553	0.00196433	0.498535	6.1e-10	-5.86594e-05	0.000113558	0.498868	0.61
1	rs557933	ApoA-1	C	0.0190421	0.00196414	0.520257	3.19963e-22	8.07793e-05	0.000113901	0.520507	0.48
2	rs59104589	ApoA-1	T	0.0170163	0.00204114	0.358199	7.59976e-17	-4.31659e-05	0.000118236	0.358616	0.719999
6	rs59894631	ApoA-1	C	0.0234027	0.00245486	0.666597	1.50003e-21	0.000196587	0.000142065	0.666644	0.17
20	rs6062510	ApoA-1	C	-0.0152419	0.00209559	0.674412	3.50026e-13	0.000108927	0.000121069	0.674526	0.37
11	rs613808	ApoA-1	G	-0.0849696	0.00218306	0.715399	1e-200	-2.47856e-05	0.000126329	0.714913	0.84
1	rs61805076	ApoA-1	C	-0.015348	0.00207699	0.333426	1.50003e-13	-1.52946e-05	0.000120421	0.333419	0.9
14	rs61980899	ApoA-1	C	-0.0139977	0.00197925	0.537847	1.50003e-12	1.39801e-05	0.000114286	0.537859	0.9
2	rs62135193	ApoA-1	T	-0.0108289	0.00197527	0.541376	4.20001e-08	-0.00017243	0.000114483	0.541165	0.13
15	rs6224	ApoA-1	T	0.0125532	0.0019683	0.473585	1.79999e-10	-4.82905e-05	0.000114011	0.473597	0.67
17	rs6505176	ApoA-1	G	-0.0174387	0.00209523	0.331623	8.60003e-17	-5.21264e-05	0.000121138	0.33137	0.67
6	rs6557267	ApoA-1	T	-0.0118925	0.00200039	0.403524	2.80001e-09	-8.21874e-05	0.000115769	0.403473	0.48
2	rs6705285	ApoA-1	T	0.0111578	0.00197677	0.609051	1.7e-08	-0.000115322	0.000114505	0.608961	0.31
18	rs681869	ApoA-1	T	-0.0165331	0.00215035	0.704152	1.50003e-14	9.67871e-05	0.000124502	0.70431	0.44
9	rs7032795	ApoA-1	C	0.0145998	0.00197016	0.493507	1.29987e-13	7.13911e-05	0.000113962	0.493471	0.53
14	rs7147511	ApoA-1	T	-0.0146441	0.00198342	0.495499	1.50003e-13	5.96577e-05	0.000114457	0.49549	0.6
15	rs7170463	ApoA-1	G	0.0161797	0.00211746	0.311339	2.19989e-14	-8.71562e-05	0.000122682	0.311558	0.48
2	rs72926946	ApoA-1	A	-0.0154139	0.00214215	0.296458	6.20012e-13	-0.000193284	0.00012416	0.296219	0.12
12	rs7304603	ApoA-1	C	-0.0127358	0.00197331	0.537686	1.09999e-10	8.24932e-05	0.000114164	0.537659	0.47
3	rs73216701	ApoA-1	G	0.0164708	0.00198166	0.429931	9.3994e-17	-8.3605e-05	0.000114703	0.430079	0.47
17	rs7503353	ApoA-1	T	-0.0135158	0.00197236	0.532015	7.29962e-12	-0.000109336	0.000113997	0.531731	0.34
5	rs7700617	ApoA-1	A	-0.0127352	0.00196898	0.497345	9.8992e-11	-7.00663e-05	0.000113767	0.497519	0.54
19	rs8103728	ApoA-1	G	0.0228493	0.00208825	0.669595	7.29962e-28	4.99191e-05	0.000120873	0.669957	0.68
12	rs921919	ApoA-1	A	-0.0371454	0.00212658	0.669251	2.49977e-68	-4.95648e-05	0.000123012	0.669342	0.69
6	rs9347737	ApoA-1	G	-0.0111198	0.00200525	0.428349	2.90001e-08	0.000151443	0.00011604	0.428263	0.19
1	rs9426827	ApoA-1	C	0.0170728	0.00195828	0.478096	2.80027e-18	0.00016968	0.000113559	0.478549	0.14
6	rs9471972	ApoA-1	A	0.0268788	0.00196789	0.53516	1.80011e-42	6.23004e-05	0.000113882	0.535177	0.58
13	rs9604045	ApoA-1	T	0.0154221	0.00235515	0.253532	5.79963e-11	-0.000128251	0.000135916	0.253465	0.35
3	rs9817452	ApoA-1	T	0.0174889	0.00202187	0.387699	5.19996e-18	-0.000188038	0.00011701	0.387498	0.11
16	rs9989419	ApoA-1	G	0.114993	0.00199407	0.60551	1e-200	2.95019e-05	0.000116068	0.60604	0.8
9	rs10448340	ApoB	G	-0.0170557	0.00223016	0.319766	1.99986e-14	0.000230589	0.000121709	0.319698	0.0580003
10	rs10794579	ApoB	C	0.0137267	0.00210335	0.575021	6.79986e-11	7.29644e-05	0.000114798	0.574781	0.53
12	rs11065384	ApoB	C	-0.0216973	0.00224856	0.690407	4.90004e-22	4.14473e-05	0.000122794	0.690221	0.74
4	rs11099097	ApoB	T	-0.0161746	0.00229432	0.291413	1.80011e-12	-3.29754e-05	0.000125325	0.291234	0.79
14	rs11621792	ApoB	T	0.0210752	0.00210348	0.452905	1.29987e-23	4.48929e-05	0.000114776	0.45272	0.7
3	rs11709868	ApoB	T	-0.015551	0.00228244	0.297035	9.49948e-12	-7.49561e-05	0.000124649	0.297022	0.55
2	rs11901691	ApoB	A	0.0142576	0.00211213	0.577074	1.50003e-11	0.000139996	0.00011583	0.576984	0.23
1	rs12046278	ApoB	C	-0.0156231	0.00217266	0.34509	6.4003e-13	0.000131673	0.000119137	0.345	0.27
3	rs12054451	ApoB	G	0.0159506	0.00238162	0.259497	2.09991e-11	-0.000108294	0.000129984	0.25968	0.4
1	rs12078100	ApoB	G	0.0152136	0.00213952	0.623091	1.20005e-12	-9.08306e-05	0.000117307	0.623117	0.44
2	rs12471768	ApoB	C	0.0139101	0.00226938	0.704041	8.79995e-10	0.000168678	0.000124402	0.704025	0.18
2	rs1250258	ApoB	T	0.0141509	0.00235577	0.736741	1.89998e-09	5.54758e-06	0.000129185	0.736664	0.97
17	rs12603290	ApoB	C	-0.0288448	0.00207989	0.514724	9.79941e-44	5.01953e-05	0.000113544	0.514988	0.66
3	rs13076933	ApoB	G	-0.0182624	0.00238248	0.259424	1.80011e-14	0.000181393	0.000130096	0.259357	0.16
14	rs13379043	ApoB	C	-0.0143675	0.00235876	0.280473	1.09999e-09	4.16408e-05	0.000128687	0.280504	0.75
8	rs13702	ApoB	C	-0.0295019	0.00229451	0.287911	7.8001e-38	4.97152e-05	0.000125369	0.287811	0.69
22	rs138354	ApoB	C	-0.0120708	0.00208392	0.534598	6.90001e-09	0.000128235	0.000113647	0.534262	0.26
16	rs1561139	ApoB	T	-0.0131421	0.0021042	0.424334	4.20001e-10	-0.000216092	0.000114902	0.424196	0.0599998
2	rs17050272	ApoB	A	-0.0244302	0.00210465	0.40926	3.80014e-31	0.000106779	0.000115381	0.409331	0.35
11	rs174564	ApoB	G	-0.0450573	0.00218206	0.348509	1e-94	-3.88388e-05	0.000119124	0.348563	0.74
16	rs183130	ApoB	T	-0.0478017	0.00222241	0.323911	1.30017e-102	-5.62184e-05	0.000121378	0.323799	0.64
21	rs1888488	ApoB	T	0.0173586	0.00210255	0.565289	1.50003e-16	0.000138851	0.000114647	0.5651	0.23
15	rs2043085	ApoB	C	-0.0193562	0.00213525	0.612252	1.20005e-19	-5.22277e-05	0.000116467	0.612145	0.649999
12	rs2160994	ApoB	C	0.0172687	0.00217691	0.647429	2.09991e-15	0.00023623	0.000118845	0.647315	0.0470002
13	rs2238162	ApoB	T	-0.0226439	0.00208185	0.522997	1.50003e-27	6.66053e-05	0.000113599	0.522883	0.56
20	rs2618566	ApoB	T	-0.0303008	0.00219303	0.659901	1.99986e-43	8.21651e-05	0.000119698	0.660055	0.49
19	rs2738447	ApoB	C	0.0436273	0.00209036	0.592706	9.8992e-97	0.000130168	0.000115621	0.592533	0.26
1	rs2807854	ApoB	C	0.0162948	0.00220437	0.671334	1.39991e-13	0.000190823	0.000120845	0.671207	0.11
7	rs28406917	ApoB	T	0.0134005	0.00210735	0.427571	2e-10	-0.000128294	0.00011507	0.427498	0.26
12	rs35882350	ApoB	G	0.0135528	0.0023664	0.261055	1e-08	-0.000259535	0.000129204	0.26105	0.0449997
6	rs3822855	ApoB	T	0.0148392	0.00211668	0.401636	2.39994e-12	5.82187e-05	0.000115721	0.401681	0.61
6	rs3823376	ApoB	T	0.0164137	0.00207374	0.502185	2.49977e-15	-2.87903e-05	0.000113378	0.502332	0.8
19	rs454715	ApoB	G	-0.0235286	0.0020918	0.582689	2.39994e-29	0.000122607	0.000115701	0.582771	0.29
2	rs4671050	ApoB	T	-0.0196981	0.00222973	0.316138	1e-18	0.000100002	0.000122246	0.316079	0.41
4	rs4689088	ApoB	A	0.0124572	0.00214057	0.618684	5.89997e-09	0.00011396	0.000116872	0.618689	0.33
1	rs472495	ApoB	T	0.0407634	0.00217172	0.649019	1.29987e-78	2.94364e-05	0.000119045	0.649169	0.8
16	rs4782568	ApoB	G	-0.0182854	0.00210073	0.450839	3.19963e-18	-1.07365e-05	0.000114709	0.450735	0.93
1	rs478975	ApoB	A	0.0141364	0.00217403	0.642584	7.89951e-11	-2.22182e-05	0.000119182	0.642478	0.85
11	rs546240	ApoB	T	-0.0118734	0.00214585	0.619967	3.09999e-08	-8.60709e-06	0.000117198	0.620061	0.94
1	rs556107	ApoB	T	0.0358479	0.00207937	0.523242	1.29987e-66	8.3518e-05	0.000114008	0.523434	0.46
12	rs597808	ApoB	G	0.0216847	0.00208463	0.515902	2.39994e-25	6.36567e-05	0.000113772	0.515991	0.58
20	rs6072279	ApoB	A	0.0292319	0.00208189	0.473669	8.69961e-45	3.34643e-05	0.000113661	0.473861	0.77
2	rs62122481	ApoB	A	0.0841137	0.00214492	0.376906	1e-200	-3.52103e-05	0.00011761	0.376843	0.760001
1	rs6426328	ApoB	T	0.0122017	0.00207321	0.489784	4e-09	8.13188e-05	0.000113677	0.489792	0.47
9	rs6475606	ApoB	T	-0.017332	0.00207721	0.484473	7.19946e-17	1.18826e-05	0.000113356	0.484561	0.92
9	rs6560499	ApoB	A	-0.0121606	0.00211507	0.575961	8.99995e-09	0.000127368	0.000115492	0.57603	0.27
13	rs6602909	ApoB	C	0.021441	0.0022203	0.327566	4.60045e-22	-4.94263e-05	0.000121126	0.327686	0.68
5	rs6874202	ApoB	C	0.0312135	0.00215543	0.634225	1.59993e-47	0.000157312	0.000117751	0.634394	0.18
6	rs6940814	ApoB	G	-0.0199476	0.00210823	0.587465	2.99985e-21	4.72131e-05	0.000115271	0.587493	0.68
19	rs7249565	ApoB	A	0.0145524	0.00208362	0.41494	2.90001e-12	7.79387e-05	0.000115268	0.415141	0.5
2	rs7569317	ApoB	C	0.0180783	0.0020715	0.530625	2.60016e-18	0.000222955	0.000113611	0.530411	0.05
2	rs7603427	ApoB	T	0.0135724	0.00207851	0.53344	6.59933e-11	-6.37948e-05	0.000114005	0.533303	0.58
5	rs7734476	ApoB	A	0.019942	0.00208686	0.550001	1.20005e-21	6.99267e-05	0.000114032	0.550052	0.54
6	rs7746081	ApoB	A	-0.0227685	0.00225861	0.30414	6.70039e-24	0.000200869	0.000123476	0.304159	0.1
14	rs8016418	ApoB	A	0.0197194	0.00214984	0.374825	4.60045e-20	-4.3569e-06	0.000117239	0.374711	0.97
8	rs9297994	ApoB	A	-0.0291083	0.00220081	0.664535	6.20012e-40	-7.63043e-05	0.00012026	0.664491	0.53
6	rs9482772	ApoB	C	0.0177235	0.00208937	0.448075	2.19989e-17	0.000101468	0.000114247	0.44813	0.37
22	rs9616822	ApoB	A	0.0159299	0.00218001	0.351376	2.70023e-13	-2.64431e-05	0.000118899	0.351399	0.82
20	rs969075	ApoB	C	0.0138101	0.00221388	0.664927	4.39997e-10	-3.45774e-05	0.000120824	0.664818	0.77
